# Supplementary material for: Assessment of Corrosion Performance of Steel Rebar in Snail Shell Ash Blended Cements under Marine Environments
Source: Materials (Basel). 2021 Nov 28;14(23):7286. doi: 10.3390/ma14237286 (PMC8658291; doi:10.3390/ma14237286)
Supplement: Supplementary file 1 [file materials-14-07286-s001.zip]

Archive with 1 entries (1 files):
- materials-1460359-supplementary.pdf
